# Supplementary material for: [99mTc]Technetium and Rhenium Dithiocarbazate Complexes: Chemical Synthesis and Biological Assessment
Source: Pharmaceutics. 2025 Jan 13;17(1):100. doi: 10.3390/pharmaceutics17010100 (PMC11768621; doi:10.3390/pharmaceutics17010100)
Supplement: Supplementary file 1 [file pharmaceutics-17-00100-s001.zip]

Archive with 1 entries (1 files):
- pharmaceutics-3368149-supplementary.pdf
